# Supplementary material for: Genetic pattern and gene localization of polydactyly in Beijing fatty chicken
Source: PLoS One. 2017 May 10;12(5):e0176113. doi: 10.1371/journal.pone.0176113 (PMC5425009; doi:10.1371/journal.pone.0176113)
Supplement: S1 Table — (XLSX) [file pone.0176113.s003.xlsx]

## Sheet: Sheet1
S1 Table. Summary of the digit types in the pilot experiment.
type cross		left foot							right foot							total
		non-Po	A	B	C	D	E	G	non-Po	A	B	C	D	E	G
pure breeding	number	10	1	145	1	30	1	3	9	0	140	1	37	1	3	191
	percentage	5.2	0.5	75.9	0.5	15.7	0.5	1.6	4.7	0	73.3	0.5	19.4	0.5	1.6
cross breeding	number	2	0	42	0	4	0	0	6	0	39	0	3	0	0	48
	percentage	4.2	0	87.5	0	8.3	0	0	12.5	0	81.3	0	6.3	0	0
number		12	1	187	1	34	1	3	15	0	179	1	40	1	3	239
percentage		5	0.4	78.2	0.4	14.2	0.42	1.3	6.3	0	74.9	0.4	16.8	0.4	1.3
