# Supplementary material for: Genetic pattern and gene localization of polydactyly in Beijing fatty chicken
Source: PLoS One. 2017 May 10;12(5):e0176113. doi: 10.1371/journal.pone.0176113 (PMC5425009; doi:10.1371/journal.pone.0176113)
Supplement: S2 Table — Column 1 shows the roosters’ IDs. Column 2 shows the hens’ IDs. Columns 3 and 4 represent the number of wild-type and polydactyly progeny, respectively. Column 5 is the percentage of polydactyly progeny. Each group of cross is summarized in “sum” raws. (XLSX) [file pone.0176113.s004.xlsx]

## Sheet: Sheet1
S2 Table. Penetrance of polydactyly summary in the reciprocal cross experiment.
cross	sire	dam	progeny summary
BF(♂)*SM(♀)	3801	5101	11	15	0.58
		5102	9	9	0.5
		5103	6	0	0
	3802	5104	0	29	1
		5105	2	12	0.86
		5106	0	27	1
	3803	5107	2	17	0.89
		5108	2	20	0.91
		5109	3	17	0.85
	3804	5110	1	0	0
		5111	12	12	0.5
		5112	11	22	0.67
	3805	5113	1	25	0.96
		5114	0	16	1
		5115	5	15	0.75
	3806	5116	19	14	0.42
		5117	14	8	0.36
		5118	11	17	0.61
	3807	5119	8	7	0.47
		5120	13	13	0.5
		5121	8	10	0.56
	3808	5122	21	11	0.34
		5123	16	10	0.38
		5124	11	7	0.39
	3812	5126	0	11	1
		5127	1	25	0.96
	3810	5128	20	13	0.39
		5129	2	8	0.8
		5130	8	6	0.43
		5131	16	6	0.27
	sum		233	402	0.63
SM(♂)*BF(♀)	3834	5251	11	6	0.35
		5250	3	16	0.84
		5249	3	1	0.25
	3833	5248	14	6	0.3
		5247	8	6	0.43
		5246	6	5	0.45
	3832	5245	0	22	1
		5243	9	6	0.4
	3831	5242	0	15	1
		5241	2	17	0.89
		5240	9	9	0.5
	3830	5239	11	13	0.54
		5238	6	7	0.54
		5237	11	9	0.45
	3835	5236	3	12	0.8
		5235	0	9	1
		5234	0	12	1
	3828	5233	2	0	0
		5232	3	16	0.84
	3827	5230	1	15	0.94
		5229	11	3	0.21
		5228	2	0	0
	3826	5227	11	7	0.39
		5226	0	20	1
		5225	0	6	1
	3825	5224	5	3	0.38
		5223	13	6	0.32
		5222	2	4	0.67
	sum		146	251	0.63
BF(♂)*YD(♀)	3801	5132	22	4	0.15
		5133	15	13	0.46
		5134	14	10	0.42
	3802	5135	2	18	0.9
		5136	0	24	1
	3803	5138	6	21	0.78
		5139	4	20	0.83
		5140	6	18	0.75
	3804	5143	11	11	0.5
	3805	5144	1	21	0.95
		5145	4	17	0.81
		5146	1	24	0.96
	3806	5147	17	11	0.39
		5148	13	14	0.52
		5149	18	9	0.33
	3807	5151	9	4	0.31
		5152	17	6	0.26
	3808	5153	11	15	0.58
		5154	12	15	0.56
		5155	7	9	0.56
	3812	5156	6	18	0.75
		5157	4	22	0.85
		5158	0	22	1
	3810	5159	14	9	0.39
		5160	17	8	0.32
		5161	12	16	0.57
	sum		243	379	0.61
BF(♂)*YD(♀)	3813	5192	1	21	0.95
		5193	0	7	1
		5194	8	12	0.6
	3814	5195	0	13	1
		5196	3	16	0.84
		5197	1	17	0.94
	3815	5198	1	1	0.5
		5199	3	22	0.88
		5200	1	21	0.95
	3816	5201	2	11	0.85
		5202	3	4	0.57
		5203	12	7	0.37
	3817	5204	2	10	0.83
		5205	2	3	0.6
		5206	10	12	0.55
	3818	5207	6	8	0.57
		5208	7	7	0.5
		5209	8	10	0.56
	3819	5210	11	7	0.39
		5211	12	12	0.5
		5212	6	11	0.65
	3820	5213	5	4	0.44
		5215	3	6	0.67
	3821	5216	0	1	1
		5217	6	7	0.54
		5218	3	4	0.57
	3822	5219	12	4	0.25
		5221	8	3	0.27
	sum		136	261	0.66
