# Supplementary material for: Genetic pattern and gene localization of polydactyly in Beijing fatty chicken
Source: PLoS One. 2017 May 10;12(5):e0176113. doi: 10.1371/journal.pone.0176113 (PMC5425009; doi:10.1371/journal.pone.0176113)
Supplement: S3 Table — 44 / 45 / 55 stand for, respectively, the count of progeny with different digit numbers on both feet. (XLSX) [file pone.0176113.s005.xlsx]

## Sheet: Sheet1
S3 Table. Summary of the second generation of pure breeding.
sire	dam	4/4	4/5	5/5	percentage
3802	3802D	2	4	54	0.97
3805	3805D	7	0	14	0.67
3810	3810D	5	0	22	0.81
3812	3812D	1	0	23	0.96
3805	3802D	6	9	52	0.91
3805	3805D	9	0	9	0.5
3805	3810D	6	0	22	0.79
3812	3812D	0	3	16	1
3802S	3802D	1	0	57	0.98
3805S	3805D	2	0	8	0.8
3810S	3810D	2	0	15	0.88
3812S	3812D	6	0	14	0.7
sum		47	16	306	0.87
