# Supplementary material for: Genetic pattern and gene localization of polydactyly in Beijing fatty chicken
Source: PLoS One. 2017 May 10;12(5):e0176113. doi: 10.1371/journal.pone.0176113 (PMC5425009; doi:10.1371/journal.pone.0176113)
Supplement: S4 Table — 56 / 66 / 45 / 55 stand for, respectively, the count of progeny with different digit numbers on both feet. A stands for type A of polydactylism. (XLSX) [file pone.0176113.s006.xlsx]

## Sheet: Sheet1
S4 Table. Summary of the third generation of pure breeding.
progentior	sire	dam	digit type						Po num.	Po percentage
			5/6	6/6	4/5	5/5	A type	4/4
3802	3837	1342	4	5	8	9	1	0	27	1
		1343	2	6	0	9	0	0	17	1
		1345	10	15	1	14	0	0	40	1
	3838	1301	2	2	3	11	6	0	24	1
		1306	3	2	2	39	0	0	46	1
		1352	2	5	0	15	1	0	23	1
		1370	1	3	0	16	0	0	20	1
		1385	0	0	1	22	0	0	23	1
		1391	0	0	2	18	1	0	21	1
		1410	1	1	3	21	0	0	26	1
	3839	1396	4	3	3	3	2	0	15	1
		1400	0	1	1	3	0	0	5	1
		1405	2	2	1	10	0	0	15	1
	3840	1339	6	2	2	17	0	0	27	1
		1360	0	3	0	2	0	0	5	1
		1380	3	7	1	8	0	0	19	1
	3841	1346	2	21	0	9	0	0	32	1
		1349	5	8	3	9	1	0	26	1
		1350	2	1	2	4	0	0	9	1
	3842	1357	7	3	1	11	0	0	22	1
		1382	6	7	0	14	0	0	27	1
		1389	3	2	0	10	0	0	15	1
	3843	1322	5	1	0	5	0	0	11	1
		1330	0	1	0	6	0	0	7	1
		1407	3	7	2	14	0	0	26	1
		1411	7	4	1	18	4	0	34	1
3810	3847	1334	2	1	1	10	0	0	14	1
		1347	0	4	0	39	0	0	43	1
		1362	3	1	0	13	0	0	17	1
		1413	0	0	1	22	0	0	23	1
	3849	1351	1	6	1	11	0	0	19	1
		1353	3	4	0	25	1	0	33	1
		1386	2	1	0	22	0	0	25	1
	3850	1307	0	6	1	11	1	0	19	1
		1335	3	2	0	5	1	0	11	1
		1344	0	11	3	24	0	0	38	1
3805	3855	1308	2	3	0	22	1	0	28	1
		1315	2	12	0	8	2	0	24	1
		1326	0	4	1	16	0	0	21	1
		1374	2	4	0	0	0	0	6	1
sum	11	40	100	171	45	545	22	0	883	1
