# Supplementary material for: Genetic pattern and gene localization of polydactyly in Beijing fatty chicken
Source: PLoS One. 2017 May 10;12(5):e0176113. doi: 10.1371/journal.pone.0176113 (PMC5425009; doi:10.1371/journal.pone.0176113)
Supplement: S5 Table — Column 1 shows the sample IDs. Columns 2 and 3 show the ID of sample’s dam and sire. The last column is the phenotype of the sample. (XLSX) [file pone.0176113.s007.xlsx]

## Sheet: Sheet1
S5 Table. Pedigree of the GWAS population and their phenotype.
ID	dam	sire	phenotype
X-5	0	0	Po
S-5	0	0	Wl
F1-A	S-5	X-5	Po
A1	0	0	Wl
A2	0	0	Wl
A3	0	0	Wl
A4	0	0	Wl
A5	0	0	Wl
A6	0	0	Wl
A8	0	0	Wl
A9	0	0	Wl
A12	0	0	Wl
A14	0	0	Wl
A15	0	0	Wl
9428	A1	F1-A	Po
9429	A1	F1-A	Wl
9430	A1	F1-A	Wl
9433	A1	F1-A	Wl
9434	A1	F1-A	Wl
9435	A1	F1-A	Po
9723	A1	F1-A	Wl
9436	A2	F1-A	Wl
9437	A2	F1-A	Wl
9439	A2	F1-A	Po
9440	A2	F1-A	Wl
9441	A2	F1-A	Wl
9442	A2	F1-A	Po
9725	A2	F1-A	Po
9726	A2	F1-A	Po
9727	A2	F1-A	Wl
9731	A2	F1-A	Po
9732	A2	F1-A	Wl
9443	A3	F1-A	Po
9444	A3	F1-A	Wl
9445	A3	F1-A	Wl
9446	A3	F1-A	Wl
9448	A3	F1-A	Wl
9449	A3	F1-A	Po
9450	A3	F1-A	Po
9737	A3	F1-A	Po
9452	A4	F1-A	Po
9453	A4	F1-A	Wl
9454	A4	F1-A	Po
9455	A4	F1-A	Po
9456	A4	F1-A	Po
9741	A4	F1-A	Po
9457	A5	F1-A	Po
9458	A5	F1-A	Wl
9459	A5	F1-A	Po
9747	A5	F1-A	Wl
9461	A6	F1-A	Wl
9750	A6	F1-A	Po
9751	A6	F1-A	Po
9752	A6	F1-A	Po
9753	A6	F1-A	Po
9754	A6	F1-A	Wl
9755	A6	F1-A	Wl
9474	A8	F1-A	Wl
9475	A8	F1-A	Po
9756	A8	F1-A	Po
9757	A8	F1-A	Wl
9758	A8	F1-A	Wl
9759	A8	F1-A	Po
9476	A9	F1-A	Wl
9478	A9	F1-A	Po
9479	A9	F1-A	Po
9480	A9	F1-A	Po
9481	A9	F1-A	Po
9482	A9	F1-A	Po
9484	A9	F1-A	Wl
9485	A9	F1-A	Wl
9760	A9	F1-A	Wl
9761	A9	F1-A	Wl
9763	A9	F1-A	Po
9765	A9	F1-A	Wl
9766	A9	F1-A	Po
9767	A9	F1-A	Wl
9769	A9	F1-A	Wl
9770	A9	F1-A	Po
9489	A12	F1-A	Wl
9783	A12	F1-A	Wl
9784	A12	F1-A	Wl
9785	A12	F1-A	Po
9786	A12	F1-A	Po
9787	A12	F1-A	Po
9498	A14	F1-A	Wl
9499	A14	F1-A	Po
9500	A14	F1-A	Po
9788	A14	F1-A	Wl
9790	A14	F1-A	Po
9791	A14	F1-A	Wl
9792	A14	F1-A	Wl
9793	A14	F1-A	Wl
9794	A14	F1-A	Wl
9795	A14	F1-A	Wl
9504	A15	F1-A	Po
9505	A15	F1-A	Wl
9506	A15	F1-A	Wl
9507	A15	F1-A	Wl
9508	A15	F1-A	Wl
9512	A15	F1-A	Wl
9513	A15	F1-A	Po
9514	A15	F1-A	Wl
9796	A15	F1-A	Po
9798	A15	F1-A	Po
9799	A15	F1-A	Wl
9801	A15	F1-A	Wl
9802	A15	F1-A	Wl
9803	A15	F1-A	Po
9804	A15	F1-A	Po
9805	A15	F1-A	Po
9807	A15	F1-A	Wl
